# Supplementary material for: Internet-based surveillance to track trends in seasonal allergies across the United States
Source: PNAS Nexus. 2024 Oct 29;3(10):pgae430. doi: 10.1093/pnasnexus/pgae430 (PMC11521329; doi:10.1093/pnasnexus/pgae430)
Supplement: pgae430_Supplementary_Data [file pgae430_supplementary_data.zip]

Archive with 2 entries (2 files):
- PNASNEXUS-PNASNEXUS-2023-01396-TR-s01.mp4
- PNASNEXUS-PNASNEXUS-2023-01396-TR-s02.docx
